# Supplementary material for: Integrative analysis of genomic alterations in triple-negative breast cancer in association with homologous recombination deficiency
Source: PLoS Genet. 2017 Jun 21;13(6):e1006853. doi: 10.1371/journal.pgen.1006853 (PMC5500377; doi:10.1371/journal.pgen.1006853)
Supplement: S1 Table — (XLSX) [file pgen.1006853.s010.xlsx]

## Sheet: TableS1
S1 Table. Sequencing applications applied to breast cancer samples.
Sample type	Sample ID	Exome	RNA-seq	Target Deep	Whole genome
TNBC (frozen)	TN-1	✔	✔	✔	✔
	TN-2	✔	✔	✔	✔
	TN-3	✔	✔	✔	✔
	TN-5	✔		✔
	TN-6	✔	✔	✔	✔
	TN-7	✔		✔
	TN-8	✔		✔
	TN-9	✔	✔	✔	✔
	TN-10	✔		✔
	TN-11	✔		✔
	TN-12	✔		✔
	TN-13	✔	✔	✔	✔
	TN-14	✔		✔
	TN-15	✔		✔
	TN-16	✔		✔
	TN-17	✔	✔	✔	✔
	TN-18	✔		✔
	TN-19	✔	✔	✔	✔
	TN-20	✔	✔	✔	✔
	TN-21	✔	✔	✔	✔
	TN-22	✔	✔	✔	✔
	TN-23	✔	✔	✔	✔
	TN-24	✔	✔	✔	✔
	TN-25	✔	✔	✔	✔
	TN-26	✔	✔	✔	✔
	TN-27	✔	✔	✔	✔
	TN-28			✔
	TN-29			✔
	TN-31			✔
	TN-32			✔
	TN-M1	✔	✔
	TN-M2	✔	✔
	TN-M3	✔
	TN-M4	✔	✔
	TN-M5	✔	✔
	TN-M6	✔	✔
	TN-M7	✔
	TN-M8	✔
	TN-M9	✔	✔
	TN-M10	✔	✔
TNBC (FFPE)	T-1			✔
	T-2			✔
	T-3			✔
	T-4			✔
	T-5			✔
	T-6			✔
	T-7			✔
	T-8			✔
	T-10			✔
	T-11			✔
	T-12			✔
	T-13			✔
	T-15			✔
	T-16			✔
	T-17			✔
	T-18			✔
	T-19			✔
	T-20			✔
	T-21			✔
	T-22			✔
	T-23			✔
	T-24			✔
	T-25			✔
	T-26			✔
	T-27			✔
	T-28			✔
	T-29			✔
	T-30			✔
	T-31			✔
	T-32			✔
	T-33			✔
	T-34			✔
	T-35			✔
	T-36			✔
	T-37			✔
	T-38			✔
	T-39			✔
	T-40			✔
	T-41			✔
	T-42			✔
	T-43			✔
	T-44			✔
	T-45			✔
	T-46			✔
	T-47			✔
	T-48			✔
	T-49			✔
	T-50			✔
ER+ (frozen)	ER-748		✔	✔
	ER-758			✔
	ER-764		✔	✔
	ER-767		✔	✔
	ER-780			✔
	ER-782		✔	✔
	ER-790		✔	✔
	ER-791		✔	✔
	ER-792		✔	✔
	ER-802		✔	✔
	ER-807		✔	✔
	ER-828		✔	✔
	ER-830		✔	✔
	ER-838		✔	✔
	ER-845		✔	✔
	ER-849		✔	✔
	ER-883		✔	✔
	ER-887			✔
	ER-921			✔
	ER-922			✔
	ER-946		✔	✔
	ER-956			✔
	ER-959		✔	✔
	ER-985			✔
	ER-1001			✔
	ER-1023			✔
	ER-1029			✔
	ER-1030			✔
	ER-1081			✔
	ER-1083			✔
	ER-1086			✔
HER2+ (frozen)	HER2-468		✔	✔
	HER2-470		✔	✔
	HER2-489		✔	✔
	HER2-537		✔	✔
	HER2-557		✔	✔
	HER2-563		✔	✔
	HER2-586		✔	✔
	HER2-675		✔	✔
	HER2-686			✔
	HER2-709			✔
	HER2-735		✔	✔
	HER2-781		✔	✔
	HER2-817			✔
	HER2-837		✔	✔
	HER2-908			✔
	HER2-915		✔	✔
	HER2-1006		✔	✔
	HER2-1073		✔	✔
	HER2-1242		✔	✔
TNBC, triple negative breast cancer; ER+, estrogen receptor positive: HER2+, HER2 positive
