# Supplementary material for: Integrative analysis of genomic alterations in triple-negative breast cancer in association with homologous recombination deficiency
Source: PLoS Genet. 2017 Jun 21;13(6):e1006853. doi: 10.1371/journal.pgen.1006853 (PMC5500377; doi:10.1371/journal.pgen.1006853)
Supplement: S2 Table — (XLSX) [file pgen.1006853.s011.xlsx]

## Sheet: TableS2
S2 Table. Statistics obtained with whole-genome sequencing of 16 cases of triple-negative breast cancer.
Sample ID	TN-1	TN-2	TN-3	TN-6	TN-9	TN-13	TN-17	TN-19	TN-20	TN-21	TN-22	TN-23	TN-24	TN-25	TN-26	TN-27
Mean coverage (Tumor)	150	149	157	151	162	173.9	164.7	164.4	137.5	172.1	154	165	157	154	164	161
Mean coverage (Normal)	42	41.4	44	45	48	41.9	39.6	42.3	36.9	38.1	46	44	40	39	40	43
Genomic region with > 20x coverage (Tumor)	0.98	0.974	0.98	0.98	0.98	0.976	0.976	0.975	0.975	0.976	0.98	0.98	0.98	0.98	0.98	0.98
Genomic region with > 20x coverage (Normal)	0.97	0.955	0.97	0.97	0.97	0.954	0.955	0.953	0.938	0.949	0.97	0.97	0.96	0.96	0.96	0.97
Mean of allele frequency (AF >= 0.15)	0.3	0.39	0.22	0.43	0.42	0.28	0.3	0.45	0.25	0.29	0.38	0.2	0.24	0.23	0.27	0.26
Mean of allele frequency (AF >= 0.05)	0.24	0.25	0.13	0.31	0.33	0.18	0.23	0.33	0.18	0.21	0.27	0.14	0.17	0.15	0.21	0.17
Somatic substitution (AF >= 0.05)	10149	17623	8533	16550	10448	19557	23734	17001	9407	19577	20848	17375	10075	15381	14118	8834
Nonsynonymous	75	129	46	103	71	146	193	122	81	157	131	134	62	99	102	61
Splice site	3	3	2	2	1	2	8	2	1	4	7	2	2	5	4	1
Somatic indel (non-repeat) (AF >= 0.05)	273	300	184	631	423	376	386	255	144	368	668	412	258	406	334	298
Coding	5	6	1	13	8	9	6	1	2	8	15	8	4	7	10	5
Splice site	0	0	1	0	0	0	0	0	0	0	0	0	0	0	0	1
Rearrangement break point (# read >= 6)	174	609	413	506	100	423	711	339	64	282	625	260	82	427	106	6
Deletion	30	206	145	160	60	96	97	92	13	121	217	58	31	96	28	0
Inverted orientation	23	97	127	64	17	34	59	19	23	48	118	39	33	67	44	1
Tandem duplication	95	165	75	197	3	215	431	194	8	32	167	119	15	176	16	5
Translocation	26	141	66	85	20	78	124	34	20	81	123	44	3	88	18	0
AF, allele frequency
