# Supplementary material for: Integrative analysis of genomic alterations in triple-negative breast cancer in association with homologous recombination deficiency
Source: PLoS Genet. 2017 Jun 21;13(6):e1006853. doi: 10.1371/journal.pgen.1006853 (PMC5500377; doi:10.1371/journal.pgen.1006853)
Supplement: S3 Table — (XLSX) [file pgen.1006853.s012.xlsx]

## Sheet: TableS3
S3 Table. ERBB2 mutations detected in the present study
Sample ID	Amino acid change
TN-5	E1154K
TN-9	I767M
T-2	R879G
T-35	V777L
ER-792	V777L
ER-946	R970W
