# Supplementary material for: Integrative analysis of genomic alterations in triple-negative breast cancer in association with homologous recombination deficiency
Source: PLoS Genet. 2017 Jun 21;13(6):e1006853. doi: 10.1371/journal.pgen.1006853 (PMC5500377; doi:10.1371/journal.pgen.1006853)
Supplement: S4 Table — (XLSX) [file pgen.1006853.s013.xlsx]

## Sheet: TableS4
S4 Table. ERBB2 mutational status of TCGA beast cancer specimens
	With ERBB2 mutation	Without ERBB2 mutation
HER2+BC	8	170
non HER2+BC	4	691
Fisher's exact test, p-value = 0.0006052
HER2+BC, human epidermal growth factor receptor 2 positive breast cancer
